# Supplementary material for: Enhanced Production of (R)-3-Hydroxybutyrate Oligomers by Coexpression of Molecular Chaperones in Recombinant Escherichia coli Harboring a Polyhydroxyalkanoate Synthase Derived from Bacillus cereus YB-4
Source: Microorganisms. 2022 Feb 16;10(2):458. doi: 10.3390/microorganisms10020458 (PMC8878867; doi:10.3390/microorganisms10020458)
Supplement: Supplementary file 1 [file microorganisms-10-00458-s001.zip]

Archive with 1 entries (1 files):
- microorganisms-1593690-SI.pdf
